# Supplementary material for: MicroRNA miR171b Positively Regulates Resistance to Huanglongbing of Citrus
Source: Int J Mol Sci. 2023 Mar 17;24(6):5737. doi: 10.3390/ijms24065737 (PMC10053592; doi:10.3390/ijms24065737)
Supplement: Supplementary file 1 [file ijms-24-05737-s001.zip]

Archive with 8 entries (8 files):
- Figrues and Tables Captions.pdf
- Supplemental Figure S1.jpg
- Supplemental Figure S2.jpg
- Supplemental Table S1.pdf
- Supplemental Table S2.pdf
- Supplemental Table S3.pdf
- Supplemental Table S4.pdf
- Supplemental Table S5.pdf
